# Supplementary material for: Predictive factors of first dosage intravenous immunoglobulin-related adverse effects in children
Source: PLoS One. 2020 Jan 13;15(1):e0227796. doi: 10.1371/journal.pone.0227796 (PMC6957294; doi:10.1371/journal.pone.0227796)
Supplement: S1 Database — (XLSX) [file pone.0227796.s001.xlsx]

## Sheet: Sheet1
AE	Disease classification	Sex	Age (month)	IVIG preparations	Total IVIG (g/kg)	Change of infusion rate	First infusion rate (mL/kg/h)	Subsequent infusion rate (mL/kg/h)	Duration of IVIG therapy (days)	Fever (grade)	Headache (grade)	Vomiting (grade)	Nausea (grade)	Abdominal pain (grade)	Maculopapular rash (grade)	AE occurred (days)	AE classification (Immediate or Delayed)	Laboratory data check days	Hydration	WBC (/µL)	TP (g/dL)	BUN (mg/dL)	Na (mmol/L)	Glucose (mg/dL)	IgG (mg/dL)	IgA (mg/dL)	IgM (mg/dL)	Calculated osmotic pressure (mOsm/kg H2O)
No	Epilepsy	Female	7	Kenketsu Venilon-I	1.04822	Yes	0.595948	1.78784	3	0	0	0	0	0	0			0	No	7600	6.2	9	142	102	591	38	52	292.881
No	Epilepsy	Female	7	Venoglobulin IH 5%	1.14373	Yes	0.441176	1.47059	3	0	0	0	0	0	0			4	No	8000	5.8	6	137	93	175	12	36	281.31
No	Hypogammaglobulinemia	Female	6	Kenketsu Glovenin-I	0.154589	Yes	0.597907	1.49477	1	0	0	0	0	0	0			0	No	7500	5.4	10	138	98	118	9	44	285.016
No	Epilepsy	Female	4	Kenketsu Glovenin-I	1.13982	Yes	0.457317	1.52439	3	0	0	0	0	0	0			12	No	19200	5.8	5	139	83	654	28	60	284.397
No	Epilepsy	Female	5	Venoglobulin IH 5%	0.892857	Yes	0.55905	1.67715	3	0	0	0	0	0	0			7	No	11100	5.8	6	137	87	348	6	52	280.976
No	Epilepsy	Male	3	Venoglobulin IH 5%	1.04094	Yes	0.5997	1.7991	3	0	0	0	0	0	0			3	No	14600	6.1	4	138	95	341	12	51	282.706
No	Epilepsy	Male	11	Kenketsu Glovenin-I	1.03448	No	0.47619	1.78571	3	0	0	0	0	0	0			1	No	6600	6.5	3	139	107				285.016
No	Epilepsy	Male	6	Kenketsu Venilon-I	1.04167	Yes	0.576923	1.73077	3	0	0	0	0	0	0			0	No	7900	6.4	7	137	91	380	21	39	281.556
No	Epilepsy	Male	6	Venoglobulin IH 5%	1.10294	Yes	0.518852	1.55655	3	0	0	0	0	0	0			0	No	7300	5.6	12	137		412	74	35
No	Epilepsy	Male	5	Venoglobulin IH 5%	0.861079	Yes	0.575954	1.72786	3	0	0	0	0	0	0			0	Yes	10200	5.3	4	136		474	33	60
No	Epilepsy	Female	85	Venoglobulin IH 5%	2.02429	Yes	0.55517	1.66551	5	0	0	0	0	0	0			11	No	4900	6.1	14	137	108	958	52	88	285
No	Myasthenia gravis	Female	154	Venoglobulin IH 5%	1.92308	Yes	0.635405	1.90621	5	0	0	0	0	0	0			0	No	5200	7.2	8	139	128				287.968
No	Epilepsy	Female	7	Venoglobulin IH 5%	0.862069	Yes	0.574053	1.14811	3	0	0	0	0	0	0			0	No	9700	6	4	137
No	Epilepsy	Male	13	Kenketsu Glovenin-I	0.789474	Yes	0.64257	1.92771	3	0	0	0	0	0	0			3	No	14400	6.7	12	137	90	520	46	77	283.286
No	Epilepsy	Male	6	Kenketsu Glovenin-I	0.840336	Yes	0.56899	1.77809	3	0	0	0	0	0	0			1	No	9700	6.1	5	138	99	442	21	43	283.286
No	Epilepsy	Female	10	Kenketsu Glovenin-I	0.996678	Yes	0.664452	1.99336	3	0	0	0	0	0	0			5	No	10400	5.5	8	141	87	379	41	31	289.69
No	Epilepsy	Male	13	Kenketsu Glovenin-I	1.10294	Yes	0.459242	1.72216	3	0	0	0	0	0	0			6	No	16700	6.2	10	139	123	454	37	54	288.405
No	Epilepsy	Male	5	Venoglobulin IH 5%	1.14708	Yes	0.446429	1.78571	3	0	0	0	0	0	0			0	Yes	7800	5.7	11	140	71	434	24	73	287.873
No	Epilepsy	Male	11	Kenketsu Glovenin-I	0.9375	Yes	0.511945	1.70648	3	0	0	0	0	0	0			8	No	11700	6.5	7	138		986	37	49
No	Epilepsy	Male	6	Kenketsu Venilon-I	1.1489	No	0.555556	1.66667	3	0	0	0	0	0	0			7	No	13200	6.2	10	137	96	342	6	37	282.905
No	Peripheral nervous system disease	Female	93	Venoglobulin IH 5%	2.13311	Yes	0.490196	1.71569	5	0	0	0	0	0	0			0	No	10000	6.9	13	142	90	1122	116	169	293.643
No	Epilepsy	Female	6	Venoglobulin IH 5%	1.14329	Yes	1.37931	1.37931	3	0	0	0	0	0	0			0	No	12300	5.4	5	139	44	263	28	90	282.23
No	Epilepsy	Female	8	Venoglobulin IH 5%	1.5	Yes	0.816327	1.63265	3	0	0	0	0	0	0			1	No	9300	6.8	13	138		592	58	36
No	Epilepsy	Female	6	Kenketsu Glovenin-I	0.855188	Yes	0.587199	2.3488	3	0	0	0	0	0	0			6	No	6800	5.7	5	137		368	7	108
No	Epilepsy	Female	7	Kenketsu Venilon-I	1.07991	Yes	0.605327	1.21065	3	0	0	0	0	0	0			0	No	11200	6.1	8	136	86	770	16	101	279.635
No	Central nervous system disease	Female	92	Kenketsu Glovenin-I	2	Yes	0.612745	0.612745	5	0	0	0	0	0	0			1	Yes	6000	6.6	13	138	78	831	140	120	284.976
No	Epilepsy	Female	5	Kenketsu Glovenin-I	1.22449	Yes	0.571429	1.71429	3	0	0	0	0	0	0			4	No	12500	6.1	6	137	105	312	45	85	281.976
No	Epilepsy	Male	6	Kenketsu Glovenin-I	0.90799	Yes	0.509165	1.42566	3	0	0	0	0	0	0			0	No	10800	6.4	11	137	108	487	32	61	283.929
No	Central nervous system disease	Female	37	Venoglobulin IH 5%	1.9559	Yes	0.5	1.42857	5	0	0	0	0	0	0			0	No	8000	6.6	15	138	88	1100	98	123	286.246
No	Epilepsy	Male	3	Kenketsu Venilon-I	1.2	Yes	0.543478	2.17391	3	0	0	0	0	0	0			0	No	15800	6	7	136	96	379	17	62	279.833
No	Epilepsy	Female	2	Kenketsu Venilon-I	1.11607	Yes	0.714286	1.71429	3	0	0	0	0	0	0			11	Yes	9800	5.6	4	137	103	541	9	50	281.151
No	Epilepsy	Female	9	Kenketsu Glovenin-I	1.12108	Yes	0.594177	1.78253	3	0	0	0	0	0	0			2	No	10500	6.6	4	138	93	928	46	167	282.595
No	Hypogammaglobulinemia	Female	6	Kenketsu Glovenin-I	0.166667	Yes	0.6	1.75	1	0	0	0	0	0	0			10	No	5500	4.9	9	138	98	59	4	49	284.659
No	Epilepsy	Female	3	Venoglobulin IH 5%	1.52284	Yes	1.71053	1.71053	3	0	0	0	0	0	0			0	No	14300	6	9	137	87	499	15	84	282.048
No	Central nervous system disease	Male	43	Kenketsu Glovenin-I	2	Yes	0.672269	2.80112	5	0	0	0	0	0	0			13	No	4500	6.7	17	137	87	850	32	60	284.905
No	Epilepsy	Male	8	Kenketsu Glovenin-I	1.20968	Yes	0.542169	1.80723	3	0	0	0	0	0	0			7	No	16100	6.6	6	139	99	430	63	66	285.643
No	Central nervous system disease	Male	39	Kenketsu Venilon-I	1.78571	Yes	0.6	2.4	1	0	0	0	0	0	0			0	Yes	7300	4.6	3	133	107	419	80	45	273.016
No	Central nervous system disease	Male	82	Venoglobulin IH 5%	2.08333	Yes	0.526316	1.57895	5	0	0	0	0	0	0			0	No	7900	7	15	139		621	77	94
No	Epilepsy	Female	29	Kenketsu Venilon-I	0.833333	Yes	0.607287	1.82186	3	0	0	0	0	0	0			2	No	12700	7.8	11	138	88	1243	14	71	284.817
No	Epilepsy	Male	8	Venoglobulin IH 5%	1.07143	Yes	0.561798	1.68539	3	0	0	0	0	0	0			5	Yes	5500	6.9	6	137	93				281.31
No	Epilepsy	Male	13	Kenketsu Glovenin-I	0.861079	Yes	0	1.15385	3	0	0	0	0	0	0			1	No	9300	6.5	7	139	100	624	32	44	286.056
No	Epilepsy	Male	6	Kenketsu Venilon-I	0.893921	Yes	0.5	1.5	3	0	0	0	0	0	0			0	Yes	13500	6.1	10	135	96	361	19	62	278.905
No	Epilepsy	Female	3	Venoglobulin IH 5%	1.19048	Yes	0.6	1.8	3	0	0	0	0	0	0			6	No	11200	5.8	6	139	91	271	18	47	285.198
No	Epilepsy	Female	7	Kenketsu Glovenin-I	0.857143	Yes	0.576923	1.15385	3	0	0	0	0	0	0			10	No	12000	5.6	11	139	79	313	9	35	286.317
No	Epilepsy	Male	5	Kenketsu Glovenin-I	0.891266	Yes	0.645161	1.6129	3	0	0	0	0	0	0			0	No	9300	5.7	9	138		344	29	54
No	Epilepsy	Male	4	Venoglobulin IH 5%	1.20482	Yes	0.533333	1.33333	3	0	0	0	0	0	0			1	No	12500	6.2	8	141	103	411	13	84	290.579
No	Central nervous system disease	Female	72	Kenketsu Glovenin-I	0.6	Yes	0.595238	1.78571	3	0	0	0	0	0	0			0	Yes	14100		4	138
No	Epilepsy	Male	10	Kenketsu Glovenin-I	1.01124	Yes	0.455927	1.51976	3	0	0	0	0	0	0			0	No	12800	6.8	11	135	81				278.429
No	Epilepsy	Male	8	Kenketsu Glovenin-I	0.789474	No	0.47619	1.5873	3	0	0	0	0	0	0			4	Yes	7200		16	139	133	405	19	93	291.103
No	Epilepsy	Female	5	Venoglobulin IH 5%	0.864753	Yes	0.570125	1.14025	3	0	0	0	0	0	0			3	No	14000	5.7	6	138	88	227	26	63	283.032
No	Central nervous system disease	Male	2	Venoglobulin IH 5%	0.374813	Yes	0.588235	1.76471	1	0	0	0	0	0	0			0	Yes	3800	3.6	8	151	84	207	9	50	309.524
No	Epilepsy	Male	7	Venoglobulin IH 5%	0.892857	Yes	0.5	1.75	3	0	0	0	0	0	0			0	No	6300	5.7	6	137	107	663	15	71	282.087
No	Epilepsy	Male	8	Kenketsu Glovenin-I	1.19048	Yes	0.55814	1.86047	3	0	0	0	0	0	0			1	No	10200	6.4	8	139	85	785	67	108	285.579
No	Epilepsy	Male	5	Kenketsu Glovenin-I	1	Yes	0.404367	1.61747	3	0	0	0	0	0	0			1	No	13400	5.7	6	137	103	483	17	87	281.865
No	Epilepsy	Female	2	Venoglobulin IH 5%	1.2131	Yes	0.344828	1.37931	3	0	0	0	0	0	0			0	No	10700	5.8	9	137	100	412	11	27	282.77
No	Peripheral nervous system disease	Male	29	Kenketsu Venilon-I	1.53846	No	0.603448	1.72414	5	0	0	0	0	0	0			2	Yes	10500	6.4	19	140	120	680	52	48	293.452
No	Epilepsy	Male	7	Venoglobulin IH 5%	1.15385	Yes	0.555556	1.66667	3	0	0	0	0	0	0			1	No	8600	5.4	8	138		311	87	65
No	Peripheral nervous system disease	Male	18	Kenketsu Venilon-I	1.93966	Yes	0.772947	1.54589	5	0	0	0	0	0	0			2	No	7100	6	8	141	75	670	62	86	289.024
No	Epilepsy	Male	7	Kenketsu Glovenin-I	0.587199	Yes	0.666667	1.66667	2	0	0	0	0	0	0			9	No	9900	6.5	6	140	102	596	12	25	287.81
No	Epilepsy	Female	6	Kenketsu Glovenin-I	0.864653	Yes	0.47619	1.5873	3	0	0	0	0	0	0			0	No	10000	6.2	5	138	116				284.23
No	Epilepsy	Female	6	Kenketsu Venilon-I	1.11628	Yes	0.509814	1.52944	3	0	0	0	0	0	0			2	No	8200	6.1	12	137	67	806	31	48	282.008
No	Peripheral nervous system disease	Male	10	Kenketsu Venilon-I	2.03804	Yes	0.406091	1.62437	5	0	0	0	0	0	0			9	No	12200	6.6	10	136	80	703	74	42	280.016
No	Myasthenia gravis	Male	160	Venoglobulin IH 5%	1.83299	Yes	0.583333	2.5	5	0	0	0	0	0	0			6	No	6800	7.1	13	139	91	1292	131	101	287.698
No	Epilepsy	Female	44	Kenketsu Glovenin-I	0.735294	Yes	0.576435	2.30574	3	0	0	0	0	0	0			7	No	5400	6.4	13	140	67	762	80	186	288.365
No	Epilepsy	Male	6	Kenketsu Glovenin-I	0.722892	Yes	0.6	1.66667	3	0	0	0	0	0	0			3	Yes	15200	7.2	7	140	102	727	31	69	288.167
Yes	Epilepsy	Male	16	Kenketsu Glovenin-I	0.507924	Yes	0.651636	1.95491	3	1	0	0	0	0	1	2	Immediate	13	No	6700	6.9	13	144	95				297.921
Yes	Central nervous system disease	Male	124	Kenketsu Glovenin-I	0.797101	Yes	0.550459	1.46789	2	2	2	2	0	0	0	2	Delayed	11	No	7600	6.2	19	142	84	739	92	94	295.452
Yes	Peripheral nervous system disease	Female	97	Venoglobulin IH 5%	1.18168	Yes	0.550459	1.83486	4	1	2	2	2	0	0	4	Delayed	0	No	7100	7.3	13	138
Yes	Epilepsy	Male	10	Kenketsu Glovenin-I	0.890208	Yes	0.623286	1.86986	3	1	0	2	2	0	0	4	Delayed	1	No	6100	6.5	8	138	86	707	25	53	283.635
Yes	Epilepsy	Male	131	Kenketsu Glovenin-I	1.2	Yes	0.56338	2.11268	5	1	0	0	0	1	1	3	Delayed	4	No	5800	7.1	12	140	83				288.897
Yes	Epilepsy	Male	6	Kenketsu Glovenin-I	0.816993	Yes	0.621762	1.86528	3	1	0	0	0	0	0	2	Immediate	3	No	10600	6.4	12	138	112	182	6	8	286.508
Yes	Peripheral nervous system disease	Male	138	Venoglobulin IH 5%	2.25632	Yes	0.666667	2	5	0	1	0	0	0	0	5	Immediate	0	No	7000	7.3	10	141	78				289.905
Yes	Peripheral nervous system disease	Female	60	Kenketsu Venilon-I	0.882353	Yes	0.383289	1.53315	2	1	0	2	0	1	0	2	Delayed	4	No	7200	7.3	9	139	93	880	90	125	286.381
Yes	Myasthenia gravis	Female	58	Venoglobulin IH 5%	1.23077	Yes	0.620732	1.75874	5	0	1	0	1	0	1	3	Delayed	0	Yes	6300	6.9	16	141	94	912	101	186	292.936
Yes	Epilepsy	Male	90	Venoglobulin IH 5%	1.66667	Yes	0.524194	1.6129	5	0	1	2	0	0	0	4	Delayed	5	No	7600	7.4	14	140	86	1190	117	176	289.778
Yes	Peripheral nervous system disease	Female	51	Kenketsu Glovenin-I	1.76056	Yes	0.552486	1.65746	5	0	0	0	0	0	1	9	Delayed	6	No	7200	7.6	16	137	97	875	89	173	285.103
Yes	Peripheral nervous system disease	Male	50	Kenketsu Glovenin-I	1.6	Yes	0.5	1.5	5	0	1	0	0	1	0	4	Delayed	6	No	7400	6.9	6	141	109	769	39	104	290.198
Yes	Epilepsy	Male	7	Kenketsu Venilon-I	0.434783	Yes	0.512821	1.53846	3	0	0	0	0	0	2	2	Immediate	6	No	7200	6.1	11	137	101	520	33	45	283.54
Yes	Epilepsy	Female	17	Kenketsu Glovenin-I	0.698324	Yes	0.563063	1.57658	3	1	0	2	0	0	0	3	Immediate	0	Yes	10200	6.7	9	140	92	656	16	23	288.325
Yes	Central nervous system disease	Female	83	Venoglobulin IH 5%	1.58103	No	0.507614	1.52284	5	0	1	0	0	0	0	4	Delayed	0	No	7900	7	10	140	88	774	88	151	288.46
Yes	Epilepsy	Female	8	Kenketsu Glovenin-I	0.285388	Yes	0.416667	1.25	3	1	0	0	0	0	0	1	Delayed	5	No	8100	6.4	6	137	93	327	12	37	281.31
Yes	Peripheral nervous system disease	Male	105	Kenketsu Glovenin-I	0.386364	Yes	0.590717	1.77215	5	0	1	0	0	0	0	1	Delayed	7	No	7500	6.8	13	138	98	882	153	69	286.087
Yes	Epilepsy	Male	6	Venoglobulin IH 5%	1.25	Yes	0.621118	1.86335	3	1	0	0	0	0	0	4	Delayed	0	No	6100	5.8	6	136	97	505	43	38	279.532
Yes	Myasthenia gravis	Female	13	Venoglobulin IH 5%	1.92547	Yes	0.47619	1.42857	5	0	0	2	0	0	0	5	Delayed	0	No	12900	6.7	14	138	83				285.611
Yes	Epilepsy	Male	10	Venoglobulin IH 5%	0.681818	Yes	0.474777	1.78042	3	0	0	0	0	0	1	3	Delayed	4	No	9400	6.1	9	136	94	610	30	52	280.436
Yes	Epilepsy	Male	6	Venoglobulin IH 5%	0.747943	Yes	0.613718	1.80505	3	0	0	0	0	0	1	2	Delayed	0	No	5800	5.8	8	137	92	179	18	71	281.968
Yes	Myasthenia gravis	Male	89	Venoglobulin IH 5%	1.6129	Yes	0.520833	1.5625	5	0	1	0	1	1	0	4	Immediate, Delayed	0	Yes	6900	6.1	11	141	103	602	69	89	291.651
Yes	Myasthenia gravis	Male	138	Venoglobulin IH 5%	1.19048	Yes	0.465549	1.8622	5	0	1	0	0	0	0	3	Immediate, Delayed	0	Yes	4800	7	10	140	107	1059	187	117	289.516
Yes	Epilepsy	Female	8	Venoglobulin IH 5%	0.958222	Yes	0.609756	1.82927	3	0	0	0	0	0	2	3	Delayed	1	No	5000	5.1	7	140		418	29	73
Yes	Peripheral nervous system disease	Female	68	Kenketsu Venilon-I	1.94301	Yes	0.518135	2.07254	5	0	0	0	0	0	1	5	Delayed	5	No	8200	7.1	17	140	102	863	94	140	291.738
Yes	Epilepsy	Female	4	Venoglobulin IH 5%	1.21101	Yes	1.77866	1.77866	3	0	0	0	0	0	1	4	Delayed	0	No	13800	4.5	6	138	103	108	19	37	283.865
Yes	Peripheral nervous system disease	Female	45	Venoglobulin IH 5%	0.795107	Yes	0.6	1.8	5	0	0	0	0	0	1	2	Delayed	0	No	9900	7	12	139	88	861	60	139	287.175
Yes	Epilepsy	Female	6	Kenketsu Venilon-I	0.951777	Yes	0.590842	1.77253	3	1	0	0	0	0	0	3	Delayed	7	No	10300	6.1	5	140	118	295	13	26	288.341
Yes	Epilepsy	Male	73	Venoglobulin IH 5%	1.18902	Yes	0.5	1.33333	5	1	1	0	0	0	0	3	Immediate, Delayed	0	No	5700	6.5	17	139	137	1111	120	52	291.683
Yes	Epilepsy	Female	5	Kenketsu Venilon-I	0.977453	Yes	0.543478	1.26812	3	0	0	0	0	0	2	6	Delayed	0	No	8800	6	8	136	99	489	13	38	280.357
Yes	Peripheral nervous system disease	Female	94	Venoglobulin IH 5%	0.662983	Yes	0.693642	1.7341	5	0	1	0	0	0	0	4	Immediate	0	No	6200	7.3	9	142		1022	136	52
Yes	Myasthenia gravis	Male	169	Venoglobulin IH 5%	2.02703	Yes	0.57971	1.73913	5	0	2	2	2	1	0	1	Immediate, Delayed	0	No	6200	6.8	11	143		1023	166	99
Yes	Epilepsy	Male	7	Venoglobulin IH 5%	0.258639	Yes	0.490196	1.47059	3	0	0	0	0	0	1	1	Delayed	0	No	7500	6.1	6	137		483	31	48
Yes	Myasthenia gravis	Female	82	Venoglobulin IH 5%	1.66667	Yes	0.507924	1.52377	4	1	3	0	0	0	0	5	Delayed	1	Yes	4700	7	7	138	106	1153	137	149	284.389
Yes	Central nervous system disease	Male	135	Kenketsu Glovenin-I	1.25	Yes	0.570776	1.71233	5	1	0	0	0	0	0	3	Delayed	0	Yes	7600	6.8	10	145	128	942	165	84	300.683
Yes	Epilepsy	Female	29	Kenketsu Venilon-I	0.289017	Yes	0.56338	1.69014	1	0	0	2	0	0	0	1	Delayed	2	No	8100	7.8	9	141	85	1298	12	66	289.936
Yes	Central nervous system disease	Female	91	Venoglobulin IH 5%	1.03627	Yes	0.545455	1.36364	4	0	1	0	1	0	0	2	Immediate	2	Yes	4900	6.6	12	139	64	664	64	78	285.841
Yes	Epilepsy	Male	14	Kenketsu Glovenin-I	1.05634	Yes	0.235294	0.705882	3	2	0	0	0	0	0	3	Immediate	4	No	9800	6.4	9	138	82	525	62	34	283.77
Yes	Central nervous system disease	Female	66	Venoglobulin IH 5%	1.7	Yes	0.545455	1.59091	5	1	0	2	0	0	0	4	Delayed	3	No	18400	6.8	12	140	120	898			290.952
